# Supplementary material for: ﻿Contribution to the Chinese Intybia Pascoe, 1866 (Coleoptera, Melyridae, Malachiinae), with descriptions of two new species groups and one new species
Source: Zookeys. 2024 May 27;1202:329–41. doi: 10.3897/zookeys.1202.115935 (PMC11148508; doi:10.3897/zookeys.1202.115935)
Supplement: XML Treatment for Intybia hainanensis [file zookeys.1202.115935-treatment1.xml]

<!DOCTYPE tp:taxon-treatment
  PUBLIC "-//TaxonX//DTD Taxonomic Treatment Publishing DTD v0 20100105//EN" "tax-treatment-NSO.dtd">
<tp:taxon-treatment xmlns:tp="http://www.plazi.org/taxpub"><tp:treatment-meta><kwd-group><label>Taxon classification</label><kwd>
              <named-content content-type="kingdom">Animalia</named-content>
            </kwd><kwd>
              <named-content content-type="order">Coleoptera</named-content>
            </kwd><kwd>
              <named-content content-type="family">Melyridae</named-content>
            </kwd></kwd-group><mixed-citation publication-type="journal"><person-group><name><surname>Wang</surname><given-names>Yuqi</given-names></name><name><surname>Li</surname><given-names>Zhiqiang</given-names></name><name><surname>You</surname><given-names>Ping</given-names></name><name><surname>Liu</surname><given-names>Zhenhua</given-names></name></person-group><article-title>﻿Contribution to the Chinese <italic><tp:taxon-name><tp:taxon-name-part taxon-name-part-type="genus" reg="Intybia">Intybia</tp:taxon-name-part></tp:taxon-name></italic> Pascoe, 1866 (<tp:taxon-name><tp:taxon-name-part taxon-name-part-type="order">Coleoptera</tp:taxon-name-part></tp:taxon-name>, <tp:taxon-name><tp:taxon-name-part taxon-name-part-type="family">Melyridae</tp:taxon-name-part></tp:taxon-name>, <tp:taxon-name><tp:taxon-name-part taxon-name-part-type="subfamily">Malachiinae</tp:taxon-name-part></tp:taxon-name>), with descriptions of two new species groups and one new species</article-title><source>Zookeys</source><day>27</day><month>05</month><year>2024</year><volume>1202</volume><fpage>329</fpage><lpage>341</lpage><pub-id pub-id-type="doi">10.3897/zookeys.1202.115935</pub-id></mixed-citation></tp:treatment-meta><tp:nomenclature><label>﻿</label><tp:taxon-name>
            <object-id xmlns:xlink="http://www.w3.org/1999/xlink" content-type="arpha" xlink:type="simple">191E314D-1C59-5BFF-8E30-99C9B66BB1D5</object-id>
            <tp:taxon-name-part taxon-name-part-type="genus" reg="Intybia">Intybia</tp:taxon-name-part>
            <tp:taxon-name-part taxon-name-part-type="species" reg="hainanensis">hainanensis</tp:taxon-name-part>
            <object-id xmlns:xlink="http://www.w3.org/1999/xlink" content-type="zoobank" xlink:type="simple">https://zoobank.org/C25966F5-97F1-4B7F-9278-6A67E63296B0</object-id>
          </tp:taxon-name><tp:taxon-authority>Wang &amp; Liu</tp:taxon-authority><tp:taxon-status xmlns:xlink="http://www.w3.org/1999/xlink" xlink:type="simple">sp. nov.</tp:taxon-status><xref ref-type="fig" rid="F1">Figs 1</xref><xref ref-type="fig" rid="F2">, 2A–C</xref></tp:nomenclature><tp:treatment-sec sec-type="type material" id="SECID0ERFAE"><title>Type material.</title><p><bold><italic>Holotype</italic></bold>: China • ♂; Hainan, Ledong, Jianfengling; <named-content xmlns:xlink="http://www.w3.org/1999/xlink" content-type="dwc:verbatimCoordinates" xlink:type="simple"><named-content content-type="geo-json" specific-use="{&#34;type&#34;:&#34;Point&#34;,&#34;coordinates&#34;:[108.873082,18.731273]}" id="NCID0E6FAE" xlink:type="simple">18.731273°N, 108.873082°E</named-content></named-content>; 17 Mar. 2021; Yuchen Zhao leg; <abbrev xmlns:xlink="http://www.w3.org/1999/xlink" xlink:title="Institute of Zoology, Guangdong Academy of Sciences, Guangzhou, China" id="ABBRID0EEGAE" xlink:type="simple">IZGAS</abbrev>. <bold><italic>Paratype</italic></bold>: • 1 ♂; same data as for holotype.</p></tp:treatment-sec><tp:treatment-sec sec-type="diagnosis" id="SECID0ELGAE"><title>Diagnosis.</title><p>This species is similar to <italic><tp:taxon-name><tp:taxon-name-part taxon-name-part-type="genus" reg="Intybia">Intybia</tp:taxon-name-part><tp:taxon-name-part taxon-name-part-type="species" reg="erectodentatus">erectodentatus</tp:taxon-name-part></tp:taxon-name></italic> (Wittmer, 1982) and <italic><tp:taxon-name><tp:taxon-name-part taxon-name-part-type="genus" reg="Intybia">Intybia</tp:taxon-name-part><tp:taxon-name-part taxon-name-part-type="species" reg="klapperichi">klapperichi</tp:taxon-name-part></tp:taxon-name></italic> (Hicker, 1949) in body shape and colouration. It can be easily recognized by the shape of antennomere 3 (Fig. <xref ref-type="fig" rid="F1">1C</xref>), whose inner protrusion is pointed apically (blunt in the other two species).</p></tp:treatment-sec><tp:treatment-sec sec-type="description" id="SECID0ELHAE"><title>Description.</title><p><bold>Male.</bold> Length 2.0–2.1 mm. Head yellow, with areas behind middle of eyes black on dorsal surface, frons with darker median spot (Fig. <xref ref-type="fig" rid="F1">1B</xref>); ventral surface with gular area more? or brownish. Mandibles yellow with black apex, maxillary palps and labial palps brownish. Antennae with antennomeres 1–4 yellow, remaining 7 segments brown. Pronotum and elytra black. Legs yellow with basal 4/5 of femora and apex of trochanters dark brown to black. Prosternum dark brown, mesoventrite and metaventrite black; abdominal ventrites dark brown with medial areas of ventrite 2–5 yellow (Fig. <xref ref-type="fig" rid="F1">1A, D</xref>). Vestiture of short yellowish setae.</p><p>Head widest across eyes, nearly as wide as pronotum; dorsal surface flat, covered with dense short setae, clypeus divided into sclerotized postclypeus and membranous anteclypeus; frons weakly depressed, slightly constricted in front of eyes. Eyes relatively large and laterally protruding. Antenna with 11 segments; scape subtriangular, elongated with slightly enlarged apex; antennomere 3 enlarged and suboval, inner edge with inwardly twisted projections; antennomeres 4–11 covered with short white setae. Labrum transverse, dorsal surface convex. Mandibles bidentate apically, slightly blunt, inner margin straight. Maxillary palps with 4 segments, last segment enlarged and obliquely truncated; labial palps 3 with segments, segment 1 very short, segment 3 conical.</p><p>Prothorax transverse; pronotum about 0.7 times as long as wide, widest at about basal third, distinctly constricted at base (Fig. <xref ref-type="fig" rid="F1">1A</xref>); anterior margin rounded and posterior margin nearly straight. Surface covered with short white setae. Prosternum short, protrochantins exposed. Procoxal cavities transverse and nearly contiguous, posteriorly open; procoxae enlarged and distinct protruding. Scutellum transverse with posterior margin slightly rounded.</p><p>Elytra about 1.4 times as long as wide, pear-shaped, widest at about anterior third; humeri rounded and slightly elevated. Surface covered with short white setae. Mesoventrite and metaventrite covered with white setae. Mesoventrite short and subtriangular; mesocoxal cavities large, contiguous at middle, laterally open to mesepimeron; mesocoxae subtriangular, apex slightly swollen, distinctly projecting. Metaventrite enlarged; discrimen distinct, not extending to center, lateral areas with punctures; metanepisternum broad, narrowed posteriorly. Metacoxae transverse, subtriangular, sharply narrowed beside trochanter.</p><p>Legs (Fig. <xref ref-type="fig" rid="F1">1C</xref>) slender, femora slightly enlarged at middle, covered with dense short setae; tibiae slender, with denser setae than femora, which is even denser on inner surface of fore tibiae. Tarsal formula 5–5–5; tarsomeres 3 and 4 slightly shorter than tarsomeres 1 and 2; tarsomere 5 longest, with pair of symmetrical small claws and membranous appendages.</p><p>Abdomen with 6 freely movable ventrites; ventrite 1 divided by metacoxae; ventrites 2–4 subequal in length and gradually decreasing in width. Ventrites 2–6 covered with white to light yellow setae on both sides, with longer setae on the last 2 ventrites. Tergite VIII (Fig. <xref ref-type="fig" rid="F2">2C</xref>) with apical margin broadly rounded, covered with sparse setae; sternite VIII (Fig. <xref ref-type="fig" rid="F2">2B</xref>) weakly connected at middle. Aedeagus (Fig. <xref ref-type="fig" rid="F2">2A</xref>) slender, narrowly rounded apically; endophallus with longitudinal sclerite about half as long as penis, curved near base, subapical area with numerous spinules.</p><fig id="F2" position="float" orientation="portrait"><object-id xmlns:xlink="http://www.w3.org/1999/xlink" content-type="doi" xlink:type="simple">10.3897/zookeys.1202.115935.figure2</object-id><object-id xmlns:xlink="http://www.w3.org/1999/xlink" content-type="arpha" xlink:type="simple">DF76D28C-40C2-5EBA-B2D9-26F08FBC7294</object-id><label>Figure 2.</label><caption><p><italic><tp:taxon-name><tp:taxon-name-part taxon-name-part-type="genus" reg="Intybia">Intybia</tp:taxon-name-part><tp:taxon-name-part taxon-name-part-type="species" reg="hainanensis">hainanensis</tp:taxon-name-part></tp:taxon-name></italic> sp. nov., paratype (<bold>A–C</bold>) and <italic><tp:taxon-name><tp:taxon-name-part taxon-name-part-type="genus" reg="Intybia">Intybia</tp:taxon-name-part><tp:taxon-name-part taxon-name-part-type="species" reg="klapperichi">klapperichi</tp:taxon-name-part></tp:taxon-name></italic> (Hicker, 1949) (<bold>D–F</bold>) <bold>A, F</bold> aedeagus, dorsal view <bold>B, D</bold> sternite VIII <bold>C, E</bold> tergite VIII.</p></caption><graphic xmlns:xlink="http://www.w3.org/1999/xlink" xlink:href="zookeys-1202-329_article-115935__-g002.jpg" position="float" orientation="portrait" xlink:type="simple" id="oo_1056011.jpg"><uri content-type="original_file" xlink:type="simple">https://binary.pensoft.net/fig/1056011</uri></graphic></fig><p><bold>Female.</bold> Unknown.</p></tp:treatment-sec><tp:treatment-sec sec-type="etymology" id="SECID0EIKAE"><title>Etymology.</title><p>The species name is derived from the province Hainan, where the type specimens were collected.</p></tp:treatment-sec><tp:treatment-sec sec-type="distribution" id="SECID0ENKAE"><title>Distribution.</title><p>Hainan.</p></tp:treatment-sec><tp:treatment-sec><!--Section generated to contain objects referenced in tp:taxon-treatment.--><fig id="F1" position="float" orientation="portrait"><object-id xmlns:xlink="http://www.w3.org/1999/xlink" content-type="doi" xlink:type="simple">10.3897/zookeys.1202.115935.figure1</object-id><object-id xmlns:xlink="http://www.w3.org/1999/xlink" content-type="arpha" xlink:type="simple">9694D6B6-7C80-5A27-ABAE-E5B1F010BBE8</object-id><label>Figure 1.</label><caption><p><italic><tp:taxon-name><tp:taxon-name-part taxon-name-part-type="genus" reg="Intybia">Intybia</tp:taxon-name-part><tp:taxon-name-part taxon-name-part-type="species" reg="hainanensis">hainanensis</tp:taxon-name-part></tp:taxon-name></italic> sp. nov., holotype <bold>A</bold> habitus, dorsal view <bold>B</bold> head, dorsal view <bold>C</bold> basal antennoeres, dorsal view <bold>D</bold> habitus, ventral view. Scale bars: 1 mm (<bold>A, B</bold>).</p></caption><graphic xmlns:xlink="http://www.w3.org/1999/xlink" xlink:href="zookeys-1202-329_article-115935__-g001.jpg" position="float" orientation="portrait" xlink:type="simple" id="oo_1056010.jpg"><uri content-type="original_file" xlink:type="simple">https://binary.pensoft.net/fig/1056010</uri></graphic></fig></tp:treatment-sec></tp:taxon-treatment>
