# Supplementary material for: ﻿Contribution to the Chinese Intybia Pascoe, 1866 (Coleoptera, Melyridae, Malachiinae), with descriptions of two new species groups and one new species
Source: Zookeys. 2024 May 27;1202:329–41. doi: 10.3897/zookeys.1202.115935 (PMC11148508; doi:10.3897/zookeys.1202.115935)
Supplement: XML Treatment for Intybia klapperichi [file zookeys.1202.115935-treatment2.xml]

<!DOCTYPE tp:taxon-treatment
  PUBLIC "-//TaxonX//DTD Taxonomic Treatment Publishing DTD v0 20100105//EN" "tax-treatment-NSO.dtd">
<tp:taxon-treatment xmlns:tp="http://www.plazi.org/taxpub"><tp:treatment-meta><kwd-group><label>Taxon classification</label><kwd>
              <named-content content-type="kingdom">Animalia</named-content>
            </kwd><kwd>
              <named-content content-type="order">Coleoptera</named-content>
            </kwd><kwd>
              <named-content content-type="family">Melyridae</named-content>
            </kwd></kwd-group><mixed-citation publication-type="journal"><person-group><name><surname>Wang</surname><given-names>Yuqi</given-names></name><name><surname>Li</surname><given-names>Zhiqiang</given-names></name><name><surname>You</surname><given-names>Ping</given-names></name><name><surname>Liu</surname><given-names>Zhenhua</given-names></name></person-group><article-title>﻿Contribution to the Chinese <italic><tp:taxon-name><tp:taxon-name-part taxon-name-part-type="genus" reg="Intybia">Intybia</tp:taxon-name-part></tp:taxon-name></italic> Pascoe, 1866 (<tp:taxon-name><tp:taxon-name-part taxon-name-part-type="order">Coleoptera</tp:taxon-name-part></tp:taxon-name>, <tp:taxon-name><tp:taxon-name-part taxon-name-part-type="family">Melyridae</tp:taxon-name-part></tp:taxon-name>, <tp:taxon-name><tp:taxon-name-part taxon-name-part-type="subfamily">Malachiinae</tp:taxon-name-part></tp:taxon-name>), with descriptions of two new species groups and one new species</article-title><source>Zookeys</source><day>27</day><month>05</month><year>2024</year><volume>1202</volume><fpage>329</fpage><lpage>341</lpage><pub-id pub-id-type="doi">10.3897/zookeys.1202.115935</pub-id></mixed-citation></tp:treatment-meta><tp:nomenclature><label>﻿</label><tp:taxon-name>
            <object-id xmlns:xlink="http://www.w3.org/1999/xlink" content-type="arpha" xlink:type="simple">849C6871-92A3-560D-AEEB-007277B6C377</object-id>
            <tp:taxon-name-part taxon-name-part-type="genus" reg="Intybia">Intybia</tp:taxon-name-part>
            <tp:taxon-name-part taxon-name-part-type="species" reg="klapperichi">klapperichi</tp:taxon-name-part>
          </tp:taxon-name><tp:taxon-authority>(Hicker, 1949)</tp:taxon-authority><xref ref-type="fig" rid="F2">Figs 2D–F</xref><xref ref-type="fig" rid="F3">, 3</xref></tp:nomenclature><tp:treatment-sec sec-type="material" id="SECID0E6LAE"><title>Material examined.</title><p><bold><italic>Holotype</italic></bold>: China • ♂; Fujian, Kwangtseh; 1 Sept. 1937; J. Klapperich leg.; <named-content xmlns:xlink="http://www.w3.org/1999/xlink" content-type="dwc:institutional_code" xlink:title="Zoologisches Forschungsmuseum Alexander Koenig, Bonn, Germany" xlink:href="http://grbio.org/institution/zoologisches-forschungsmuseum-alexander-koenig" xlink:type="simple">ZFMK</named-content>-COL-1000188.</p></tp:treatment-sec><tp:treatment-sec sec-type="material" id="SECID0EOMAE"><title>Other materials.</title><p>China • 2 ♂, 4 ♀; Guangdong, Shaoguan City, Ruyuan, Nanling National Forest Park; <named-content xmlns:xlink="http://www.w3.org/1999/xlink" content-type="dwc:verbatimCoordinates" xlink:type="simple"><named-content content-type="geo-json" specific-use="{&#34;type&#34;:&#34;Point&#34;,&#34;coordinates&#34;:[113.035850,24.884870]}" id="NCID0EXMAE" xlink:type="simple">24.88487°N, 113.03585°E</named-content></named-content>; 9 May 2023; Zhenhua Liu, Yuqi Wang and Liye Wei leg.; net sweeping; <abbrev xmlns:xlink="http://www.w3.org/1999/xlink" xlink:title="Institute of Zoology, Guangdong Academy of Sciences, Guangzhou, China" id="ABBRID0E3MAE" xlink:type="simple">IZGAS</abbrev>.</p></tp:treatment-sec><tp:treatment-sec sec-type="diagnosis" id="SECID0EANAE"><title>Diagnosis.</title><p>It can be distinguished from the other two species within the species group by shape of antennomere 3 (Fig. <xref ref-type="fig" rid="F3">3D</xref>), with inner protrusion blunt apically and bent toward posterior (inner protrusion pointed apically in <italic><tp:taxon-name><tp:taxon-name-part taxon-name-part-type="genus" reg="Intybia">Intybia</tp:taxon-name-part><tp:taxon-name-part taxon-name-part-type="species" reg="hainanensis">hainanensis</tp:taxon-name-part></tp:taxon-name></italic> and bent toward anterior in <italic><tp:taxon-name><tp:taxon-name-part taxon-name-part-type="genus" reg="Intybia">Intybia</tp:taxon-name-part><tp:taxon-name-part taxon-name-part-type="species" reg="erectodentatus">erectodentatus</tp:taxon-name-part></tp:taxon-name></italic>).</p><fig id="F3" position="float" orientation="portrait"><object-id xmlns:xlink="http://www.w3.org/1999/xlink" content-type="doi" xlink:type="simple">10.3897/zookeys.1202.115935.figure3</object-id><object-id xmlns:xlink="http://www.w3.org/1999/xlink" content-type="arpha" xlink:type="simple">4DBBDDC2-7C92-5023-BF18-42D8B273C9E4</object-id><label>Figure 3.</label><caption><p><italic><tp:taxon-name><tp:taxon-name-part taxon-name-part-type="genus" reg="Intybia">Intybia</tp:taxon-name-part><tp:taxon-name-part taxon-name-part-type="species" reg="klapperichi">klapperichi</tp:taxon-name-part></tp:taxon-name></italic> (Hicker, 1949) <bold>A</bold> male habitus, dorsal view <bold>B</bold> male habitus, ventral view <bold>C</bold> female habitus, dorsal view <bold>D</bold> male antenna, dorsal view <bold>E</bold> head, dorsal view <bold>F</bold> holotype, labels <bold>G</bold> holotype, dorsal view. Scale bars: 1 mm (<bold>A–C, G</bold>).</p></caption><graphic xmlns:xlink="http://www.w3.org/1999/xlink" xlink:href="zookeys-1202-329_article-115935__-g003.jpg" position="float" orientation="portrait" xlink:type="simple" id="oo_1056012.jpg"><uri content-type="original_file" xlink:type="simple">https://binary.pensoft.net/fig/1056012</uri></graphic></fig></tp:treatment-sec><tp:treatment-sec sec-type="redescription" id="SECID0EIPAE"><title>Redescription.</title><p><bold>Male.</bold> Length 2.0–2.4 mm. Head yellow, with areas behind middle of eyes black on dorsal surface (Fig. <xref ref-type="fig" rid="F1">1A, G</xref>), frons with median area darker (Fig. <xref ref-type="fig" rid="F3">3E</xref>); ventral surface with gular area dark brown. Mandibles yellow with black apex; maxillary palps and labial palps dark brown. Antennae with scape and antennomere 3 light yellow, antennomeres 4–11 brown to black (Fig. <xref ref-type="fig" rid="F3">3D</xref>). Pronotum and elytra black. Legs with coxae, trochanters and femora mostly black; apex of tarsi, middle areas of middle and hind tibiae brownish to dark brown; remaining part of tibiae and tarsi, joints of coxae and trochanters yellow (Fig. <xref ref-type="fig" rid="F3">3B</xref>). Prosternum, mesoventrite and metaventrite black; abdominal ventrites black with medial areas yellow to orange. Vestiture of dense white setae.</p><p>Head widest across eyes, nearly as wide as pronotum; dorsal surface flat, covered with short setae; clypeus divided into sclerotized postclypeus and membranous anteclypeus; frons slightly constricted in front of eyes. Eyes large and laterally protruding. Antenna with 11 segments; scape elongated and subtriangular; antennomere 3 suboval, inner margin with a hammer-shaped projection twisting towards posterior (Fig. <xref ref-type="fig" rid="F3">3D</xref>); antennomeres 4–11 densely covered with setae. Labrum transverse, anterior margin strongly arched. Maxillary palps with 4 segments, last segment enlarged and obliquely truncate; labial palps with 3 segments, terminal segment conical.</p><p>Prothorax transverse; pronotum about 0.7 times as long as wide, widest at about half; margins smooth, without distinct angles; anterior margin evenly arched, posterior margin nearly straight. Surface densely covered with white short setae. Prosternum short, protrochantin exposed. Procoxal cavities transverse and contiguous at middle; procoxae enlarged, subtriangular. Scutellum subtrapezoid, posterior margin nearly truncated.</p><p>Elytra about 1.4 times as long as wide, widest at about anterior third, lateral margins slightly curved; humeri slightly elevated. Surface densely covered with white setae, longer than those on pronotum, punctation indistinct. Mesoventrite transverse and subtriangular; mesocoxal cavities contiguous at middle, laterally open to mesepimeron; mesocoxae enlarged and subtriangular, distinctly projecting, trochantins exposed. Metaventrite transverse, slightly swollen, metanepisternum broad at base, narrowed posteriorly. Metacoxae transverse, subtriangular, sharply narrowed beside trochanter.</p><p>Legs (Fig. <xref ref-type="fig" rid="F3">3B</xref>) slender, femora slightly enlarged at middle, covered with dense short setae; tibiae slender, with denser setae than femora, which is even denser on inner surface of fore tibiae. Tarsal formula 5–5–5, terminal tarsomere with pair of symmetrical small claws and membranous appendages.</p><p>Abdomen with 6 freely movable ventrites. Ventrites with long setae on the sides, longer setae on ventrites 4–6. Tergite VIII with posterior margin emarginate (Fig. <xref ref-type="fig" rid="F2">2E</xref>), covered with sparse setae, denser along apical margin; sternite VIII narrowly weakly connected at middle (Fig. <xref ref-type="fig" rid="F2">2D</xref>). Aedeagus (Fig. <xref ref-type="fig" rid="F2">2F</xref>) slender, apex narrowly rounded; endophallus with longitudinal sclerite, about half as long as penis; subapical area with numerous spinules.</p><p><bold>Female.</bold> Similar to male in body shape and colouration (Fig. <xref ref-type="fig" rid="F3">3C</xref>), but with head entirely black. Antenna with scape only slightly dilated apically; antennomere 3 simple, rectangular. Fore tarsi distinctly longer than those in male.</p></tp:treatment-sec><tp:treatment-sec sec-type="distribution" id="SECID0EERAE"><title>Distribution.</title><p>Fujian, Guangdong.</p><p>
            <bold><italic><tp:taxon-name><tp:taxon-name-part taxon-name-part-type="genus" reg="Intybia">Intybia</tp:taxon-name-part><tp:taxon-name-part taxon-name-part-type="species" reg="eversi">eversi</tp:taxon-name-part></tp:taxon-name></italic> species group</bold>
          </p><p><bold>Diagnosis.</bold> Head, pronotum, scutellum and elytra black, elytra with metallic blue luster (Fig. <xref ref-type="fig" rid="F4">4A–C, F</xref>). Vestiture of dense short setae. Head with midcranial suture. Pronotum strongly constricted posteriorly, distinctly shorter than elytra at base. Elytra only with dense fine punctures at center, remaining areas nearly smooth. This species group resembles the <italic><tp:taxon-name><tp:taxon-name-part taxon-name-part-type="genus" reg="Intybia">Intybia</tp:taxon-name-part><tp:taxon-name-part taxon-name-part-type="species" reg="lombokana">lombokana</tp:taxon-name-part></tp:taxon-name></italic> group (Plonski, 2015) in colouration, but can be easily distinguished by the simple vestiture, punctation on the elytra and shape of the pronotum.</p><fig id="F4" position="float" orientation="portrait"><object-id xmlns:xlink="http://www.w3.org/1999/xlink" content-type="doi" xlink:type="simple">10.3897/zookeys.1202.115935.figure4</object-id><object-id xmlns:xlink="http://www.w3.org/1999/xlink" content-type="arpha" xlink:type="simple">E521F0C1-C8BC-5A35-AAD4-6534375A719C</object-id><label>Figure 4.</label><caption><p><italic><tp:taxon-name><tp:taxon-name-part taxon-name-part-type="genus" reg="Intybia">Intybia</tp:taxon-name-part><tp:taxon-name-part taxon-name-part-type="species" reg="eversi">eversi</tp:taxon-name-part></tp:taxon-name></italic> (Hicker, 1949) <bold>A</bold> male habitus, dorsal view <bold>B</bold> male habitus, ventral view <bold>C</bold> female habitus, dorsal view <bold>D</bold> male antenna, dorsal view <bold>E</bold> holotype, labels <bold>F</bold> holotype, dorsal view. Scale bars: 1 mm (<bold>A–C, F</bold>).</p></caption><graphic xmlns:xlink="http://www.w3.org/1999/xlink" xlink:href="zookeys-1202-329_article-115935__-g004.jpg" position="float" orientation="portrait" xlink:type="simple" id="oo_1056013.jpg"><uri content-type="original_file" xlink:type="simple">https://binary.pensoft.net/fig/1056013</uri></graphic></fig><p><bold>Remarks.</bold><xref ref-type="bibr" rid="B23">Tshernyshev (2020)</xref> established the subgenus <tp:taxon-name><tp:taxon-name-part taxon-name-part-type="genus" reg="Intybia"/><tp:taxon-name-part taxon-name-part-type="subgenus" reg="Protolaius">Protolaius</tp:taxon-name-part></tp:taxon-name> for <italic><tp:taxon-name><tp:taxon-name-part taxon-name-part-type="genus" reg="Intybia">Intybia</tp:taxon-name-part><tp:taxon-name-part taxon-name-part-type="species" reg="lombokana">lombokana</tp:taxon-name-part></tp:taxon-name></italic> (Pic, 1910) and <italic><tp:taxon-name><tp:taxon-name-part taxon-name-part-type="genus" reg="Intybia">Intybia</tp:taxon-name-part><tp:taxon-name-part taxon-name-part-type="species" reg="schillhammeri">schillhammeri</tp:taxon-name-part></tp:taxon-name></italic> (Wittmer, 1966) of the <italic><tp:taxon-name><tp:taxon-name-part taxon-name-part-type="genus" reg="Intybia">Intybia</tp:taxon-name-part><tp:taxon-name-part taxon-name-part-type="species" reg="lombokana">lombokana</tp:taxon-name-part></tp:taxon-name></italic> group, mainly based on the excavate femora in the male, which is absent in <italic><tp:taxon-name><tp:taxon-name-part taxon-name-part-type="genus" reg="Intybia">Intybia</tp:taxon-name-part><tp:taxon-name-part taxon-name-part-type="species" reg="concha">concha</tp:taxon-name-part></tp:taxon-name></italic>.</p><p><bold>Included species.</bold><italic><tp:taxon-name><tp:taxon-name-part taxon-name-part-type="genus" reg="Intybia">Intybia</tp:taxon-name-part><tp:taxon-name-part taxon-name-part-type="species" reg="concha">concha</tp:taxon-name-part></tp:taxon-name></italic> Asano, 2015, <italic><tp:taxon-name><tp:taxon-name-part taxon-name-part-type="genus" reg="Intybia">Intybia</tp:taxon-name-part><tp:taxon-name-part taxon-name-part-type="species" reg="eversi">eversi</tp:taxon-name-part></tp:taxon-name></italic> (Hicker, 1949).</p><p><bold>Distribution.</bold> Only known from China (Guangdong, Jiangsu, Shaanxi, Taiwan).</p></tp:treatment-sec><tp:treatment-sec><!--Section generated to contain objects referenced in tp:taxon-treatment.--><fig id="F2" position="float" orientation="portrait"><object-id xmlns:xlink="http://www.w3.org/1999/xlink" content-type="doi" xlink:type="simple">10.3897/zookeys.1202.115935.figure2</object-id><object-id xmlns:xlink="http://www.w3.org/1999/xlink" content-type="arpha" xlink:type="simple">DF76D28C-40C2-5EBA-B2D9-26F08FBC7294</object-id><label>Figure 2.</label><caption><p><italic><tp:taxon-name><tp:taxon-name-part taxon-name-part-type="genus" reg="Intybia">Intybia</tp:taxon-name-part><tp:taxon-name-part taxon-name-part-type="species" reg="hainanensis">hainanensis</tp:taxon-name-part></tp:taxon-name></italic> sp. nov., paratype (<bold>A–C</bold>) and <italic><tp:taxon-name><tp:taxon-name-part taxon-name-part-type="genus" reg="Intybia">Intybia</tp:taxon-name-part><tp:taxon-name-part taxon-name-part-type="species" reg="klapperichi">klapperichi</tp:taxon-name-part></tp:taxon-name></italic> (Hicker, 1949) (<bold>D–F</bold>) <bold>A, F</bold> aedeagus, dorsal view <bold>B, D</bold> sternite VIII <bold>C, E</bold> tergite VIII.</p></caption><graphic xmlns:xlink="http://www.w3.org/1999/xlink" xlink:href="zookeys-1202-329_article-115935__-g002.jpg" position="float" orientation="portrait" xlink:type="simple" id="oo_1056011.jpg"><uri content-type="original_file" xlink:type="simple">https://binary.pensoft.net/fig/1056011</uri></graphic></fig><fig id="F1" position="float" orientation="portrait"><object-id xmlns:xlink="http://www.w3.org/1999/xlink" content-type="doi" xlink:type="simple">10.3897/zookeys.1202.115935.figure1</object-id><object-id xmlns:xlink="http://www.w3.org/1999/xlink" content-type="arpha" xlink:type="simple">9694D6B6-7C80-5A27-ABAE-E5B1F010BBE8</object-id><label>Figure 1.</label><caption><p><italic><tp:taxon-name><tp:taxon-name-part taxon-name-part-type="genus" reg="Intybia">Intybia</tp:taxon-name-part><tp:taxon-name-part taxon-name-part-type="species" reg="hainanensis">hainanensis</tp:taxon-name-part></tp:taxon-name></italic> sp. nov., holotype <bold>A</bold> habitus, dorsal view <bold>B</bold> head, dorsal view <bold>C</bold> basal antennoeres, dorsal view <bold>D</bold> habitus, ventral view. Scale bars: 1 mm (<bold>A, B</bold>).</p></caption><graphic xmlns:xlink="http://www.w3.org/1999/xlink" xlink:href="zookeys-1202-329_article-115935__-g001.jpg" position="float" orientation="portrait" xlink:type="simple" id="oo_1056010.jpg"><uri content-type="original_file" xlink:type="simple">https://binary.pensoft.net/fig/1056010</uri></graphic></fig></tp:treatment-sec><ref-list><ref id="B23"><mixed-citation xmlns:xlink="http://www.w3.org/1999/xlink" xlink:type="simple"><person-group><name name-style="western"><surname>Tshernyshev</surname><given-names>SE</given-names></name></person-group> (<year>2020</year>) <article-title><tp:taxon-name><tp:taxon-name-part taxon-name-part-type="genus">Intybia</tp:taxon-name-part> (<tp:taxon-name-part taxon-name-part-type="subgenus">Protolaius</tp:taxon-name-part>)</tp:taxon-name>, a new subgenus of soft winged flower beetles (<tp:taxon-name><tp:taxon-name-part taxon-name-part-type="order">Coleoptera</tp:taxon-name-part></tp:taxon-name>: <tp:taxon-name><tp:taxon-name-part taxon-name-part-type="family">Malachiidae</tp:taxon-name-part></tp:taxon-name>) from Indonesia.</article-title><source>Russian Entomological Journal</source><volume>29</volume>(<issue>2</issue>): <fpage>173</fpage>–<lpage>177</lpage>. <ext-link xlink:href="10.15298/rusentj.29.2.08" ext-link-type="doi" xlink:type="simple">https://doi.org/10.15298/rusentj.29.2.08</ext-link></mixed-citation></ref></ref-list></tp:taxon-treatment>
