# Supplementary material for: ﻿Contribution to the Chinese Intybia Pascoe, 1866 (Coleoptera, Melyridae, Malachiinae), with descriptions of two new species groups and one new species
Source: Zookeys. 2024 May 27;1202:329–41. doi: 10.3897/zookeys.1202.115935 (PMC11148508; doi:10.3897/zookeys.1202.115935)
Supplement: XML Treatment for Intybia eversi [file zookeys.1202.115935-treatment3.xml]

<!DOCTYPE tp:taxon-treatment
  PUBLIC "-//TaxonX//DTD Taxonomic Treatment Publishing DTD v0 20100105//EN" "tax-treatment-NSO.dtd">
<tp:taxon-treatment xmlns:tp="http://www.plazi.org/taxpub"><tp:treatment-meta><kwd-group><label>Taxon classification</label><kwd>
              <named-content content-type="kingdom">Animalia</named-content>
            </kwd><kwd>
              <named-content content-type="order">Coleoptera</named-content>
            </kwd><kwd>
              <named-content content-type="family">Melyridae</named-content>
            </kwd></kwd-group><mixed-citation publication-type="journal"><person-group><name><surname>Wang</surname><given-names>Yuqi</given-names></name><name><surname>Li</surname><given-names>Zhiqiang</given-names></name><name><surname>You</surname><given-names>Ping</given-names></name><name><surname>Liu</surname><given-names>Zhenhua</given-names></name></person-group><article-title>﻿Contribution to the Chinese <italic><tp:taxon-name><tp:taxon-name-part taxon-name-part-type="genus" reg="Intybia">Intybia</tp:taxon-name-part></tp:taxon-name></italic> Pascoe, 1866 (<tp:taxon-name><tp:taxon-name-part taxon-name-part-type="order">Coleoptera</tp:taxon-name-part></tp:taxon-name>, <tp:taxon-name><tp:taxon-name-part taxon-name-part-type="family">Melyridae</tp:taxon-name-part></tp:taxon-name>, <tp:taxon-name><tp:taxon-name-part taxon-name-part-type="subfamily">Malachiinae</tp:taxon-name-part></tp:taxon-name>), with descriptions of two new species groups and one new species</article-title><source>Zookeys</source><day>27</day><month>05</month><year>2024</year><volume>1202</volume><fpage>329</fpage><lpage>341</lpage><pub-id pub-id-type="doi">10.3897/zookeys.1202.115935</pub-id></mixed-citation></tp:treatment-meta><tp:nomenclature><label>﻿</label><tp:taxon-name>
            <object-id xmlns:xlink="http://www.w3.org/1999/xlink" content-type="arpha" xlink:type="simple">BC5FDEC7-CDF1-5BE8-B756-92D01308EA5B</object-id>
            <tp:taxon-name-part taxon-name-part-type="genus" reg="Intybia">Intybia</tp:taxon-name-part>
            <tp:taxon-name-part taxon-name-part-type="species" reg="eversi">eversi</tp:taxon-name-part>
          </tp:taxon-name><tp:taxon-authority>(Hicker, 1949)</tp:taxon-authority><xref ref-type="fig" rid="F4">Figs 4</xref><xref ref-type="fig" rid="F5">, 5</xref></tp:nomenclature><tp:treatment-sec sec-type="material" id="SECID0E1XAE"><title>Material examined.</title><p><bold><italic>Holotype</italic></bold>: China • ♂; Fujian, Kwangtseh; 17 July 1937; J. Klapperich leg.; <named-content xmlns:xlink="http://www.w3.org/1999/xlink" content-type="dwc:institutional_code" xlink:title="Zoologisches Forschungsmuseum Alexander Koenig, Bonn, Germany" xlink:href="http://grbio.org/institution/zoologisches-forschungsmuseum-alexander-koenig" xlink:type="simple">ZFMK</named-content>-COL-1000176.</p></tp:treatment-sec><tp:treatment-sec sec-type="material" id="SECID0EJYAE"><title>Other materials.</title><p>China • 1 ♂, 1 ♀; Zhejiang, Shaoxing City, Yuecheng District, Fusheng Town; <named-content xmlns:xlink="http://www.w3.org/1999/xlink" content-type="dwc:verbatimCoordinates" xlink:type="simple"><named-content content-type="geo-json" specific-use="{&#34;type&#34;:&#34;Point&#34;,&#34;coordinates&#34;:[120.739350,29.940700]}" id="NCID0ESYAE" xlink:type="simple">29.94070°N, 120.73935°E</named-content></named-content>; 14 July 2020; Yuchen Zhao leg.; net sweeping; <abbrev xmlns:xlink="http://www.w3.org/1999/xlink" xlink:title="Institute of Zoology, Guangdong Academy of Sciences, Guangzhou, China" id="ABBRID0EXYAE" xlink:type="simple">IZGAS</abbrev>; • 1 ♂; Hubei, Huanggang City, Macheng Aimenguan; 565 m; <named-content xmlns:xlink="http://www.w3.org/1999/xlink" content-type="dwc:verbatimCoordinates" xlink:type="simple"><named-content content-type="geo-json" specific-use="{&#34;type&#34;:&#34;Point&#34;,&#34;coordinates&#34;:[115.323157,31.385686]}" id="NCID0E5YAE" xlink:type="simple">31.3856863°N, 115.3231569°E</named-content></named-content>; Fei Ye and Yuqi Wang leg.; <abbrev xmlns:xlink="http://www.w3.org/1999/xlink" xlink:title="Institute of Zoology, Guangdong Academy of Sciences, Guangzhou, China" id="ABBRID0EDZAE" xlink:type="simple">IZGAS</abbrev> • 3 ♀; Guangdong, Shaoguan City, Nanling National Forest Park first peak; <named-content xmlns:xlink="http://www.w3.org/1999/xlink" content-type="dwc:verbatimCoordinates" xlink:type="simple"><named-content content-type="geo-json" specific-use="{&#34;type&#34;:&#34;Point&#34;,&#34;coordinates&#34;:[112.974713,24.919710]}" id="NCID0EKZAE" xlink:type="simple">24.91971°N, 112.974713°E</named-content></named-content>; 1541 m; 24 Aug.–28 Sept. 2022; Wenfeng Li and Ruonan Zhang leg.; malaise trap; <abbrev xmlns:xlink="http://www.w3.org/1999/xlink" xlink:title="Institute of Zoology, Guangdong Academy of Sciences, Guangzhou, China" id="ABBRID0EPZAE" xlink:type="simple">IZGAS</abbrev>.</p></tp:treatment-sec><tp:treatment-sec sec-type="diagnosis" id="SECID0ETZAE"><title>Diagnosis.</title><p>This species can be distinguished by its scape with a dark stripe along the inner margin (Fig. <xref ref-type="fig" rid="F4">4D</xref>), head with a midcranial suture and fine punctations on the elytra. Compared to <italic><tp:taxon-name><tp:taxon-name-part taxon-name-part-type="genus" reg="Intybia">Intybia</tp:taxon-name-part><tp:taxon-name-part taxon-name-part-type="species" reg="concha">concha</tp:taxon-name-part></tp:taxon-name></italic>, antennomere 3 of this species has a smoother edge, presenting a more regular spindle shape, with the outer margin slightly blunter than the inner margin.</p></tp:treatment-sec><tp:treatment-sec sec-type="redescription" id="SECID0EI1AE"><title>Redescription.</title><p><bold>Male.</bold> Length 2.7–3.2 mm. Head black, with areas between antennal insertions and anteclypeus yellowish; labrum black at base, apical area yellow, maxillary palps with apex of terminal segment dark yellow. Antenna with basal 3 segments yellow, base of scape black, antennomere with dark stripe along anterior edge on dorsal surface; antennomere 4–11 brownish to dark brown (Fig. <xref ref-type="fig" rid="F4">4D</xref>). Pronotum black, elytra iridescent dark blue with metallic lustre. Legs deep brown to black with tarsi light brown. Ventral side black, with medial areas and posterior margins of abdominal ventrites 2–5 orange, ventrites 2 to 5 extending yellow regions laterally (Fig. <xref ref-type="fig" rid="F4">4B</xref>). Vestiture of short white setae.</p><p>Head widest across eyes, narrower than pronotum; dorsal surface flat, with distinct midcranial suture; frons slightly constricted in front of eyes; clypeus divided into sclerotized postclypeus and membranous anteclypeus. Eyes large and conspicuously prominent. Antenna with 11 segments; scape subtriangular, with apex distinctly dilated; antennomere 3 strongly transverse, with large transverse concavity, inner edge slightly pointed; antennomeres 4–11 covered with dense white short setae. Labrum transverse and large, nearly semicircular, apical margins strongly arched. Maxillary palps with 4 segments with terminal segment dilated and obliquely truncate; labial palps with 3 segments with terminal segments conical.</p><p>Pronotum slightly transverse, about 0.8 times as long as wide, widest at about basal third; lateral margins strongly constricted at base, anterior margin curved, posterior margin almost straight (Fig. <xref ref-type="fig" rid="F4">4A, F</xref>); disc convex dorsally, slightly depressed posteriorly. Surface nearly smooth, without distinct punctuation; densely covered with short setae. Prosternum short, protrochantins exposed. Procoxal cavities strongly transverse, contiguous at middle; procoxae enlarged and ventrally protruding. Scutellum subtrapezoidal, posterior margin truncate; surface covered with sparse short setae.</p><p>Elytra about 1.2 times as long as wide, widest at about apical third, ovoid; humeri slightly elevated; surface covered with dense fine punctures at middle, remaining areas nearly smooth, covered with dense short setae. Mesoventrite elongated; mesocoxal cavities contiguous at middle, laterally open to mesepimeron; Mesocoxae large and triangular, ventrally protruding. Metaventrite slightly swollen, with short discrimen; metacoxae transverse, subtriangular, sharply narrowed beside trochanters.</p><p>Legs slender, femora slightly swollen, covered with white short setae; tibiae slender, with denser setae than femora, which is even denser on inner surface of fore tibiae. Tarsal formula 5–5–5, front tarsi distinctly shorter; terminal tarsomere with pair of symmetrical small claws and membranous appendages underneath.</p><p>Abdomen with 6 freely movable ventrites; ventrites 1–4 subequal in length, longer than apical 2 segments, ventrites 4–6 gradually narrowed to apex. Tergite VIII (Fig. <xref ref-type="fig" rid="F5">5C</xref>) subtrapezoid, with pair of moderately long and curved posterior struts, posterior margin triangularly emarginated; sternite VIII (Fig. <xref ref-type="fig" rid="F5">5D</xref>) transverse, weakly connected at middle. Aedeagus broad at middle (Fig. <xref ref-type="fig" rid="F5">5A</xref>), apex acute and curved (Fig. <xref ref-type="fig" rid="F5">5B</xref>); endophallus with 4 broad and curved sclerites at middle, and 4 small spine–shaped sclerites next to them, 3 at basal and 1 at apical, subapical area with a few thick spinules.</p><fig id="F5" position="float" orientation="portrait"><object-id xmlns:xlink="http://www.w3.org/1999/xlink" content-type="doi" xlink:type="simple">10.3897/zookeys.1202.115935.figure5</object-id><object-id xmlns:xlink="http://www.w3.org/1999/xlink" content-type="arpha" xlink:type="simple">198A9DC2-BD5D-58AC-A20E-CCB9B7EDB5CB</object-id><label>Figure 5.</label><caption><p><italic><tp:taxon-name><tp:taxon-name-part taxon-name-part-type="genus" reg="Intybia">Intybia</tp:taxon-name-part><tp:taxon-name-part taxon-name-part-type="species" reg="eversi">eversi</tp:taxon-name-part></tp:taxon-name></italic> (Hicker, 1949), male genitalia <bold>A</bold> aedeagus, dorsal view <bold>B</bold> aedeagus, lateral view <bold>C</bold> tergite VIII <bold>D</bold> sternite VIII.</p></caption><graphic xmlns:xlink="http://www.w3.org/1999/xlink" xlink:href="zookeys-1202-329_article-115935__-g005.jpg" position="float" orientation="portrait" xlink:type="simple" id="oo_1056014.jpg"><uri content-type="original_file" xlink:type="simple">https://binary.pensoft.net/fig/1056014</uri></graphic></fig><p><bold>Female.</bold> Similar to male in body shape and colouration (Fig. <xref ref-type="fig" rid="F4">4C</xref>), but antenna with scape only slightly dilated apically, antennomere 3 simple and elongated, front tarsi longer.</p></tp:treatment-sec><tp:treatment-sec sec-type="distribution" id="SECID0E23AE"><title>Distribution.</title><p>Fujian, Guangdong.</p></tp:treatment-sec><tp:treatment-sec><!--Section generated to contain objects referenced in tp:taxon-treatment.--><fig id="F4" position="float" orientation="portrait"><object-id xmlns:xlink="http://www.w3.org/1999/xlink" content-type="doi" xlink:type="simple">10.3897/zookeys.1202.115935.figure4</object-id><object-id xmlns:xlink="http://www.w3.org/1999/xlink" content-type="arpha" xlink:type="simple">E521F0C1-C8BC-5A35-AAD4-6534375A719C</object-id><label>Figure 4.</label><caption><p><italic><tp:taxon-name><tp:taxon-name-part taxon-name-part-type="genus" reg="Intybia">Intybia</tp:taxon-name-part><tp:taxon-name-part taxon-name-part-type="species" reg="eversi">eversi</tp:taxon-name-part></tp:taxon-name></italic> (Hicker, 1949) <bold>A</bold> male habitus, dorsal view <bold>B</bold> male habitus, ventral view <bold>C</bold> female habitus, dorsal view <bold>D</bold> male antenna, dorsal view <bold>E</bold> holotype, labels <bold>F</bold> holotype, dorsal view. Scale bars: 1 mm (<bold>A–C, F</bold>).</p></caption><graphic xmlns:xlink="http://www.w3.org/1999/xlink" xlink:href="zookeys-1202-329_article-115935__-g004.jpg" position="float" orientation="portrait" xlink:type="simple" id="oo_1056013.jpg"><uri content-type="original_file" xlink:type="simple">https://binary.pensoft.net/fig/1056013</uri></graphic></fig></tp:treatment-sec></tp:taxon-treatment>
